# Supplementary material for: Effects of High-Intensity Motor Learning and Dietary Supplementation on Motor Skill-Related Physical Fitness in Thin Ethiopian Children Aged 5 to 7 Years: An Exploratory Pilot Cluster-Randomized Trial
Source: Nutrients. 2024 Dec 25;17(1):30. doi: 10.3390/nu17010030 (PMC11723309; doi:10.3390/nu17010030)
Supplement: Supplementary file 1 [file nutrients-17-00030-s001.zip]

Archive with 1 entries (1 files):
- nutrients-3360935-supplementary.pdf
